# Supplementary material for: A Screening Study for the Development of Simvastatin-Doxorubicin Liposomes, a Co-Formulation with Future Perspectives in Colon Cancer Therapy
Source: Pharmaceutics. 2021 Sep 22;13(10):1526. doi: 10.3390/pharmaceutics13101526 (PMC8537800; doi:10.3390/pharmaceutics13101526)
Supplement: Supplementary file 1 [file pharmaceutics-13-01526-s001.zip]

Archive with 1 entries (1 files):
- pharmaceutics-1318370-supplementary.pdf
